# Supplementary material for: Exploring CCND1 as a Key Target of Acorus calamus Against RSV Infection: Network Pharmacology, Molecular Docking, and Bioinformatics Analysis
Source: Curr Issues Mol Biol. 2025 Aug 27;47(9):695. doi: 10.3390/cimb47090695 (PMC12468655; doi:10.3390/cimb47090695)
Supplement: Supplementary file 1 [file cimb-47-00695-s001.zip › Table S1.xlsx]

## Sheet: Sheet1
Name	PubChem CID	Smiles	High/Low	Targets
camphor	2537	CC1(C2CCC1(C(=O)C2)C)C	H	Y
eugenol	3314	COC1=C(C=CC(=C1)CC=C)O	H	Y
eugenyl acetate	7136	CC(=O)OC1=C(C=C(C=C1)CC=C)OC	H	Y
Methyl palmitate	8181	CCCCCCCCCCCCCCCC(=O)OC	H	Y
2,4,5-Trimethoxybenzoic acid	10276	COC1=CC(=C(C=C1C(=O)O)OC)OC	H	Y
Cedranone	111402	CC1CCC2C13CC(C2(C)C)C(C(=O)C3)C	H	Y
Dehydroxy-isocalamendiol	535379	CC1CC=C(C2(C1CCC(=C)C2)O)C(C)C	H	Y
cis–asarone	636822	C/C=C/C1=CC(=C(C=C1OC)OC)OC	H	Y
methyl isoeugenol	637776	C/C=C/C1=CC(=C(C=C1)OC)OC	H	Y
Isoacoramone or acoramone	700861	CCC(=O)C1=CC(=C(C=C1OC)OC)OC	H	Y
isoeugenol	853433	C/C=C/C1=CC(=C(C=C1)O)OC	H	Y
(Z)-Methyl isoeugenol	1549045	C/C=C\C1=CC(=C(C=C1)OC)OC	H	Y
β asarone	5281758	C/C=C\C1=CC(=C(C=C1OC)OC)OC	H	Y
acorone	5316254	C[C@@H]1CC[C@]2(CC1=O)[C@H](CC(=O)[C@@H]2C(C)C)C	H	Y
tau-Muurolol	6432221	CC1=CC2[C@@H](CC[C@](C2CC1)(C)O)C(C)C	H	Y
(E)-3-(2,4,5-Trimethoxyphenyl) acrylaldehyde	9813266	COC1=CC(=C(C=C1/C=C/C=O)OC)OC	H	Y
2-Acetoxyacorenone	10850234	C[C@H]1C[C@H]([C@H]([C@]12CC=C(C(=O)C2)C)C(C)C)OC(=O)C	H	Y
oplodiol	12313756	CC(C)C1=CC[C@]2([C@@H](CC[C@]([C@@H]2C1)(C)O)O)C	H	Y
Thujopsanone	13893399	C[C@H]1[C@@H]2C[C@]23[C@@](CCCC3(C)C)(CC1=O)C	H	Y
acoric acid	15558301	CC1CCC(CC1=O)(C(C)CC(=O)O)C(=O)C(C)C	H	Y
calamusin D	60156053	C[C@H]1CC(=O)[C@]([C@]12CC[C@](C(=O)C2)(C)O)(C(C)C)O	H	Y
Calamusin E	60156054	C[C@@H]1CC(=O)[C@H]([C@@]12CC(=O)C(=C[C@@H]2O)C)C(C)C	H	Y
Calamusin F	60156148	C[C@H]1CC(=O)[C@@H]([C@@]12CC(=O)C(=C[C@H]2O)C)C(C)C	H	Y
Calamusin I	60156151	C[C@]12CCC(=O)C=C1[C@@](CC[C@@H]2O)(C)O	H	Y
bullatantriol	71430886	C[C@@]12CC[C@@H]([C@H]1[C@@](CC[C@H]2O)(C)O)CC(C)(C)O	H	Y
Calamensesquiterpinenol	75250012	CC1CCC2C13CC(CC3O)(C(=O)C2(C)C)C	H	Y
1,8-cineole	2758	CC1(C2CCC(O1)(CC2)C)C	H	N
acrylic acid	6581	C=CC(=O)O	H	N
methyleugenol	7127	COC1=C(C=C(C=C1)CC=C)OC	H	N
elemicine	10248	COC1=CC(=CC(=C1OC)OC)CC=C	H	N
2,4,5-trimethoxybenzaldehyde	20525	COC1=CC(=C(C=C1C=O)OC)OC	H	N
Asaraldehyde	20525	COC1=CC(=C(C=C1C=O)OC)OC	H	N
1-(4-Methoxyphenyl) allyl acetate	43715	CC(=O)OC(C=C)C1=CC=C(C=C1)OC	H	N
3-(3,4-dimethoxyphenyl) propan-1-ol	77528	COC1=C(C=C(C=C1)CCCO)OC	H	N
calamendiol	181982	CC(C)[C@@H]1CC[C@]([C@H]2[C@]1(CC(=C)CC2)O)(C)O	H	N
γ-asarone	636750	COC1=CC(=C(C=C1CC=C)OC)OC	H	N
(Z)-Coniferyl alcohol	1549094	COC1=C(C=CC(=C1)/C=C\CO)O	H	N
Acoramone or isoacoramone	3083746	CC(=O)CC1=CC(=C(C=C1OC)OC)OC	H	N
Isoshyobunone	5318673	CC(C)[C@@H]1CC[C@@](C(=C(C)C)C1=O)(C)C=C	H	N
shyobunone	5321293	CC(C)[C@@H]1CC[C@@]([C@@H](C1=O)C(=C)C)(C)C=C	H	N
oxyphyllenodiols A	10082923	CC(C)[C@@H]1CCC(=O)C2=C1[C@@H]([C@](CC2)(C)O)O	H	N
Kessane	11310616	C[C@@H]1CC[C@@H]2[C@@H]1C[C@H]3CC[C@@]2(OC3(C)C)C	H	N
Isocalamediol	12302240	CC(C)[C@@H]1CC[C@@]([C@H]2[C@]1(CC(=C)CC2)O)(C)O	H	N
1-(2,4,5-trimethoxyphenyl) propan-1,2-dione	15172937	CC(=O)C(=O)C1=CC(=C(C=C1OC)OC)OC	H	N
tatarinowin A	46848156	CC1=C2[C@@H]([C@H](CC1)C(C)C)[C@@H](C(=CC2=O)C)O	H	N
tatarinoid A	46848157	C[C@H](C(=O)C1=CC(=C(C=C1OC)OC)OC)O	H	N
Calamusin A	60156050	C[C@@H]1CCC(=O)[C@H]([C@H]2[C@]1(C=C(C2=O)C(C)(C)O)O)C	H	N
Calamusin B	60156051	C[C@@H]1CC[C@]2([C@H]([C@H]3[C@@]1(O2)C=C(C3=O)C(C)(C)O)C)O	H	N
calamusin G	60156149	C[C@H]1CC[C@@]2([C@@H](CC(=O)C(=C(C)C)[C@@H]2C1=O)C)O	H	N
calamusin H	60156150	CC1=C2[C@@H](C[C@@]([C@H](C2=C(C=C1)C(C)C)O)(C)O)O	H	N
3-(2,4,5-trimethoxyphenyl) propan-1-ol	69985152	COC1=CC(=C(C=C1CCCO)OC)OC	H	N
Acoramol	70682800	COC1=CC(=C(C=C1/C=C\CO)OC)OC	H	N
calamusin C	70684348	CC1=CCC23C1(CC(O2)(C(=O)C=C3C)C(C)(C)O)O	H	N
Tatarinoid B	71551256	CC(=O)C(C1=CC(=C(C=C1OC)OC)OC)O	H	N
Callitrisin	91699588	C[C@@H]1[C@H]2C[C@@H]3C(=C)CC=C[C@]3(C[C@H]2OC1=O)C	H	N
teuclatriol	91884970	CC(C)[C@@H]1CC[C@@]([C@@H]2CC[C@]([C@H]2[C@@H]1O)(C)O)(C)O	H	N
camphene	6616	CC1(C2CCC(C2)C1=C)C	L	/
α-pinene	6654	CC1=CCC2CC1C2(C)C	L	/
p-cymene	7463	CC1=CC=C(C=C1)C(C)C	L	/
acrylaldehyde	7847	C=CC=O	L	/
azulene	9231	C1=CC=C2C=CC=C2C=C1	L	/
α-selinene	10123	CC1=CCCC2(C1CC(CC2)C(=C)C)C	L	/
β-cadinene	10657	CC1=CC[C@@H]2[C@@H](C1)[C@@H](CC=C2C)C(C)C	L	/
terpinolene	11463	CC1=CCC(=C(C)C)CC1	L	/
β-pinene	14896	CC1(C2CCC(=C)C1C2)C	L	/
dipentene	22311	CC1=CCC(CC1)C(=C)C	L	/
δ–cadinene	441005	CC1=C[C@H]2[C@@H](CCC(=C2CC1)C)C(C)C	L	/
calamene	518975	CC1CCC2=C(C=CC(=C2C1)C(C)C)C	L	/
α–calacorene	528708	CC1=CCC(C2=C1C=CC(=C2)C)C(C)C	L	/
β-Calacorene	529621	CC1=CC2=C(C=C1)C(=C)CCC2C(C)C	L	/
Aristolene (calarene)	530421	CC1CCCC2=CCC3C(C12C)C3(C)C	L	/
3-dien-5-ol	635258	C1=CC=C(C=C1)C2=C(C(C(=C2C3=CC=CC=C3)C4=CC=CC=C4)(C5=CC=CC=C5)O)C6=CC=CC=C6	L	/
α-caryophyllene	5281520	C/C/1=C\CC(/C=C/C/C(=C/CC1)/C)(C)C	L	/
trans–β–Ocimene	5281553	CC(=CC/C=C(\C)/C=C)C	L	/
β-gurjunene	6450812	C[C@@H]1CC[C@@H]2[C@@H](C2(C)C)[C@H]3[C@@H]1CCC3=C	L	/
β–elemene	6918391	CC(=C)[C@@H]1CC[C@@]([C@@H](C1)C(=C)C)(C)C=C	L	/
Viridiflorene	10910653	C[C@@H]1CCC2=C(CC[C@@H]3[C@H]([C@H]12)C3(C)C)C	L	/
α-Muurolene	12306047	CC1=C[C@@H]2[C@H](CC1)C(=CC[C@H]2C(C)C)C	L	/
(-)-alloaromadendrane-3β,9β-diol	/	/	/	/
(−)-R-Isoacorphenylpropanoid/(+)-S-Isoacorphenylpropanoid	/	/	/	/
(1R,4R,6S,10R)-1-hydroxy-7 (11)-cadinen-5,8-dione	/	/	/	/
(2R,6R,7S,9S)-1 (10),4-cadinadiene2,9-diol	/	/	/	/
(E)-1,2,4-trimethoxy-5-(3-methoxyprop-1-en-1-yl)benzene	/	/	/	/
1,2,4-trimethoxy-5-(3-methoxypropyl) benzene	/	/	/	/
1′-oxoasarone	/	/	/	/
1R,5R,7S-guaiane-4R,10R-diol-6-one	/	/	/	/
1α,5β-guaiane-10α-O-ethyl-4β,6β-diol	/	/	/	/
1β,7α (H)-cadinane-4α,6α,10α-triol	/	/	/	/
1β,7β(H)-3-cadinadiene-6α,10α-diol	/	/	/	/
2,3,3a,7,8,8a-Hexahydro-3a-hydroxy-1,4-dimethyl-7-(1-methylethylidene)-6 (1H)-azulenone	/	/	/	/
2,45-Trimethoxyl-2′-butoxy-1,2-phenyl propandiol	/	/	/	/
4β,6β-dihydroxy-1α,5β(H)-guai-10(14)-ene	/	/	/	/
4β,6β-dihydroxy-1α,5β(H)-guai-9-ene	/	/	/	/
6β,7β (H)-cadinane-1α,4α, 10α-triol	/	/	/	/
7,8-dihydroxydihydroasarone	/	/	/	/
Acoraminol B	/	/	/	/
acorusin D	/	/	/	/
ananosmin	/	/	/	/
Bicyclo–germacrene	/	/	/	/
calamenenol	/	/	/	/
calamentriol A	/	/	/	/
calamentriol B	/	/	/	/
calamentriol C	/	/	/	/
calamentriol D	/	/	/	/
calamol	/	/	/	/
Dihydroxyasarone	/	/	/	/
ent-acoraminol A/Acoraminol A	/	/	/	/
ent-acoraminol B/acoraminol B	/	/	/	/
entacoraminol C/acoraminol C	/	/	/	/
ent-acoraminol D/acoraminol D	/	/	/	/
menecubebane B	/	/	/	/
Murrolene	/	/	/	/
neo-acorane A	/	/	/	/
neo-tatarine	/	/	/	/
oplopanone A	/	/	/	/
tatarinolactone	/	/	/	/
tatarioid B	/	/	/	/
γ-Asaronol	/	/	/	/
